# Supplementary material for: Multivariate Analysis as a Method to Evaluate Antigenic Relationships between Bovine Viral Diarrhea Virus 1b Isolates and Vaccine Strains
Source: Viruses. 2023 Oct 13;15(10):2085. doi: 10.3390/v15102085 (PMC10612043; doi:10.3390/v15102085)
Supplement: Supplementary file 1 [file viruses-15-02085-s001.zip]

Archive with 1 entries (1 files):
- viruses-2628942-supplementary.pdf
